# Supplementary material for: Divergent responses of viral and bacterial communities in the gut microbiome to dietary disturbances in mice
Source: ISME J. 2015 Oct 16;10(5):1217–27. doi: 10.1038/ismej.2015.183 (PMC5029215; doi:10.1038/ismej.2015.183)
Supplement: Supplementary Table S1 [file ismej2015183x3.xlsx]

## Sheet: data_table.txt
Table S1. Metagenome sequencing and assembly information.
MG-RAST ID	MG-RAST Metagenome Name	Fraction	Day of Experiment	Diet Treatment	Baseline Diet	Total bp	Total Reads	Number of MG-RAST Annotations
4.53538e+06	VLP.DR19	VLP	0	LF	LF	110028580	797701	510
4.53538e+06	VLP.DR20	VLP	0	LF	LF	26276954	223739	191
4.53538e+06	VLP.DR21	VLP	0	LF	LF	57868943	440818	277
4.53538e+06	VLP.DR25	VLP	1	MF	LF	38589922	334069	134
4.53538e+06	VLP.DR27	VLP	1	MF	LF	48813997	395696	291
4.53539e+06	VLP.DR28	VLP	1	MF	LF	61308628	475185	325
4.53539e+06	VLP.DR32	VLP	22	MF	LF	47127280	340421	359
4.53539e+06	VLP.DR33	VLP	22	MF	LF	34515623	273609	238
4.53539e+06	VLP.DR34	VLP	22	MF	LF	62011715	485060	333
4.53539e+06	VLP.DR38	VLP	43	LF	LF	117855731	919205	1207
4.53539e+06	VLP.DR39	VLP	43	LF	LF	15129156	140291	125
4.53539e+06	VLP.DR40	VLP	43	LF	LF	88927684	685948	740
4.53539e+06	VLP.DR43	VLP	0	MF	MF	75576473	507135	401
4.53539e+06	VLP.DR44	VLP	0	MF	MF	93001951	622811	846
4.53539e+06	VLP.DR45	VLP	0	MF	MF	121286995	799410	1270
4.5354e+06	VLP.DR49	VLP	1	LF	MF	24578628	184700	159
4.5354e+06	VLP.DR50	VLP	1	LF	MF	19134083	136854	202
4.5354e+06	VLP.DR51	VLP	1	LF	MF	27672732	209179	191
4.5354e+06	VLP.DR55	VLP	22	LF	MF	42301458	289342	463
4.5354e+06	VLP.DR56	VLP	22	LF	MF	38858616	282973	233
4.5354e+06	VLP.DR57	VLP	22	LF	MF	55666493	397985	666
4.5354e+06	VLP.DR61	VLP	43	MF	MF	18941550	166070	183
4.5354e+06	VLP.DR62	VLP	43	MF	MF	7934554	90622	71
4.5354e+06	VLP.DR63	VLP	43	MF	MF	15329039	148848	178
4.53541e+06	IND.DR22	IND	0	LF	LF	44418204	343014	336
4.53541e+06	IND.DR23	IND	0	LF	LF	46715968	370142	654
4.53541e+06	IND.DR24	IND	0	LF	LF	32804422	280190	465
4.53541e+06	IND.DR29	IND	1	MF	LF	21103312	171337	331
4.53541e+06	IND.DR30	IND	1	MF	LF	55676532	409862	1560
4.53541e+06	IND.DR31	IND	1	MF	LF	35261353	349829	420
4.53541e+06	IND.DR35	IND	22	MF	LF	33195015	358016	301
4.53541e+06	IND.DR36	IND	22	MF	LF	24994780	272697	241
4.53541e+06	IND.DR37	IND	22	MF	LF	40761227	407080	534
4.53541e+06	IND.DR41	IND	43	LF	LF	27063927	211351	398
4.53542e+06	IND.DR42	IND	43	LF	LF	26740473	202713	712
4.53542e+06	IND.DR46	IND	0	MF	MF	51253085	392986	596
4.53542e+06	IND.DR47	IND	0	MF	MF	30215661	229304	487
4.53542e+06	IND.DR48	IND	0	MF	MF	6893156	52621	136
4.53542e+06	IND.DR52	IND	1	LF	MF	13161356	115361	180
4.53542e+06	IND.DR53	IND	1	LF	MF	15046513	120269	286
4.53542e+06	IND.DR54	IND	1	LF	MF	730516344	4720099	17170
4.53542e+06	IND.DR58	IND	22	LF	MF	21782428	166322	438
4.53542e+06	IND.DR59	IND	22	LF	MF	30838294	236014	509
4.53542e+06	IND.DR60	IND	22	LF	MF	8942443	82621	163
4.53543e+06	IND.DR64	IND	43	MF	MF	17485220	147051	373
4.53543e+06	IND.DR65	IND	43	MF	MF	27547399	221870	333
4.53543e+06	IND.DR66	IND	43	MF	MF	6639161	61816	265
4.53575e+06	tot.DR10	BAC	0	MF	MF	8639123859	55227130	17598
4.53575e+06	tot.DR11	BAC	0	MF	MF	5471844127	36164658	17081
4.53575e+06	tot.DR12	BAC	0	MF	MF	2876345702	18855353	15684
4.53575e+06	tot.DR13	BAC	22	LF	MF	2820619339	18429588	17315
4.53575e+06	tot.DR14	BAC	22	LF	MF	6893411931	46663613	14484
4.53575e+06	tot.DR16	BAC	43	MF	MF	1466847240	9637592	15033
4.53575e+06	tot.DR17	BAC	43	MF	MF	683822738	4358411	12983
4.53575e+06	tot.DR18	BAC	43	MF	MF	2611138559	17253918	16061
4.53592e+06	tot.DR15	BAC	22	LF	MF	17407822662	113108611	18010
4.53576e+06	tot.DR1	BAC	0	LF	LF	3233576516	21219176	14140
4.53593e+06	tot.DR2	BAC	0	LF	LF	5161715751	34651431	14816
4.53593e+06	tot.DR3	BAC	0	LF	LF	9637802708	61091601	11911
4.53593e+06	tot.DR4	BAC	22	MF	LF	3369251877	22164837	15505
4.53593e+06	tot.DR5	BAC	22	MF	LF	4210000108	27386300	14488
4.53593e+06	tot.DR6	BAC	22	MF	LF	2255355857	14552378	11097
4.53593e+06	tot.DR7	BAC	43	LF	LF	1652385114	11057294	11631
4.53593e+06	tot.DR8	BAC	43	LF	LF	1354689513	9092538	8288
4.53593e+06	tot.DR9	BAC	43	LF	LF	8400319820	55001118	15948
	Assembly Name					Total bp	Total Contigs
4.53538e+06	IND Assembly	IND	N/A	N/A	N/A	73108696	104036
4.53538e+06	VLP Assembly	VLP	N/A	N/A	N/A	33051399	16273
4.53552e+06	BAC Assembly	BAC	N/A	N/A	N/A	2372344	8736
