# Supplementary material for: Divergent responses of viral and bacterial communities in the gut microbiome to dietary disturbances in mice
Source: ISME J. 2015 Oct 16;10(5):1217–27. doi: 10.1038/ismej.2015.183 (PMC5029215; doi:10.1038/ismej.2015.183)
Supplement: Supplementary Table S2 [file ismej2015183x4.xlsx]

## Sheet: Sheet1
Table S2. Percentage of reads that align to assembled contigs from each fraction.
	BAC contigs	VLP contigs	IND contigs
BAC reads	0.0725	0.0306	0.0475
VLP reads	0.0909	0.9154	0.854
IND reads	0.3695	0.8226	0.8962
