# Supplementary material for: Divergent responses of viral and bacterial communities in the gut microbiome to dietary disturbances in mice
Source: ISME J. 2015 Oct 16;10(5):1217–27. doi: 10.1038/ismej.2015.183 (PMC5029215; doi:10.1038/ismej.2015.183)
Supplement: Supplementary Table S3 [file ismej2015183x5.xlsx]

## Sheet: Sheet1
Table S3. Assembled contigs from the BAC, IND, VLP, and merged microbiome metagenomes.
	Total contigs	Total Length (bp)	Largest Contig (bp)	Mean Length	Median Length
BAC Contigs	8736	2372344	5505	241	271
IND Contigs	104036	73108696	121514	315	702
VLP Contigs	16273	33051399	86772	574	2031
Final Combined Assembly	117460	100224821	121514	319	853
