# Supplementary material for: Divergent responses of viral and bacterial communities in the gut microbiome to dietary disturbances in mice
Source: ISME J. 2015 Oct 16;10(5):1217–27. doi: 10.1038/ismej.2015.183 (PMC5029215; doi:10.1038/ismej.2015.183)
Supplement: Supplementary Table S4 [file ismej2015183x6.xlsx]

## Sheet: Sheet1
Table S4. Average fo relative abundance of SEED phyla identified in BAC (BAC; Days 0, 22, 43), prophage (IND; Days 0, 1, 22, and 43), and virus-like particle (VLP; Days 0, 1, 22, and 43) fractions in baseline LF and MF mice.
Phylum	Relative Abundance ± SE
BAC Fraction-LF baseline (n=9)
Firmicutes	4.51	±	0.61
Bacteroidetes/Chlorobi group	2.14	±	0.22
Actinobacteria	1.28	±	0.29
Proteobacteria	0.72	±	0.07
Caudovirales	0.11	±	0.02
Euryarchaeota	0.04	±	0
Chlamydiae/Verrucomicrobia group	0.04	±	0
Fusobacteria	0.04	±	0
Tenericutes	0.04	±	0
Cyanobacteria	0.03	±	0
Chloroflexi	0.02	±	0
Spirochaetes	0.02	±	0
Thermotogae	0.01	±	0
Synergistetes	0.01	±	0
Aquificae	0.01	±	0
Fibrobacteres/Acidobacteria group	0.01	±	0
Dictyoglomi	0.01	±	0
Deferribacteres	0.01	±	0
IND Fraction-LF baseline (n=11)
Firmicutes	3.93	±	0.31
Proteobacteria	0.87	±	0.33
Caudovirales	0.78	±	0.24
Bacteroidetes/Chlorobi group	0.49	±	0.28
Chlamydiae/Verrucomicrobia group	0.4	±	0.16
Actinobacteria	0.19	±	0.16
Thermotogae	0.06	±	0.06
Euryarchaeota	0.02	±	0.01
Microviridae	0.02	±	0.02
Fibrobacteres/Acidobacteria group	0.01	±	0.01
Chloroflexi	0.01	±	0.01
VLP Fraction-LF baseline (n=12)
Firmicutes	2.41	±	0.38
Chlamydiae/Verrucomicrobia group	1.57	±	0.49
Proteobacteria	0.78	±	0.23
Caudovirales	0.76	±	0.28
Bacteroidetes/Chlorobi group	0.12	±	0.05
Opisthokonta	0.1	±	0.1
Microviridae	0.03	±	0.02
Actinobacteria	0.02	±	0.01
Fusobacteria	0.01	±	0
BAC Fraction-MF baseline (n=9)
Firmicutes	11	±	1.32
Bacteroidetes/Chlorobi group	2.49	±	0.37
Actinobacteria	1.9	±	0.32
Proteobacteria	0.75	±	0.08
Caudovirales	0.24	±	0.03
Chloroflexi	0.08	±	0.01
Fusobacteria	0.08	±	0.01
Euryarchaeota	0.08	±	0.01
Cyanobacteria	0.06	±	0.01
Tenericutes	0.06	±	0.01
Spirochaetes	0.04	±	0.01
Chlamydiae/Verrucomicrobia group	0.03	±	0
Thermotogae	0.02	±	0
Dictyoglomi	0.02	±	0
Deinococcus-Thermus	0.01	±	0
Aquificae	0.01	±	0
Planctomycetes	0.01	±	0
Crenarchaeota	0.01	±	0
Fibrobacteres/Acidobacteria group	0.01	±	0
Synergistetes	0.01	±	0
IND Fraction-MF baseline (n=12)
Firmicutes	2.97	±	0.54
Caudovirales	2.13	±	0.68
Proteobacteria	0.87	±	0.27
Bacteroidetes/Chlorobi group	0.77	±	0.16
Actinobacteria	0.08	±	0.03
Euryarchaeota	0.06	±	0.05
Viridiplantae	0.02	±	0.02
Planctomycetes	0.01	±	0.01
Opisthokonta	0.01	±	0.01
Spirochaetes	0.01	±	0
VLP Fraction-MF baseline (n=12)
Firmicutes	1.58	±	0.51
Bacteroidetes/Chlorobi group	1	±	0.44
Proteobacteria	0.74	±	0.24
Caudovirales	0.35	±	0.09
Actinobacteria	0.06	±	0.04
Opisthokonta	0.03	±	0.03
Thermotogae	0.03	±	0.03
Euryarchaeota	0.02	±	0.02
Chlamydiae/Verrucomicrobia group	0.01	±	0.01
