# Supplementary material for: Divergent responses of viral and bacterial communities in the gut microbiome to dietary disturbances in mice
Source: ISME J. 2015 Oct 16;10(5):1217–27. doi: 10.1038/ismej.2015.183 (PMC5029215; doi:10.1038/ismej.2015.183)
Supplement: Supplementary Table S5 [file ismej2015183x7.xlsx]

## Sheet: Sheet1
Table S5. Average fo relative abundance of SEED subsystem functions identified in BAC (BAC; Days 0, 22, 43), prophage (IND; Days 0, 1, 22, and 43), and virus-like particle (VLP; Days 0, 1, 22, and 43) fractions in baseline LF and MF mice.
Subsystem Function	Relative Abundance ± SEM
BAC Fraction-LF baseline (n=9)
Carbohydrates	1.15166	±	0.109517
Clustering-based subsystems	1.03046	±	0.0823612
Phages, Prophages, Transposable elements, Plasmids	1.00256	±	0.0839551
Protein Metabolism	0.886057	±	0.0680824
Amino Acids and Derivatives	0.631902	±	0.054
DNA Metabolism	0.597677	±	0.0508916
Miscellaneous	0.530124	±	0.0420011
RNA Metabolism	0.439069	±	0.0372569
Cell Wall and Capsule	0.398222	±	0.0349907
Nucleosides and Nucleotides	0.373215	±	0.0330941
Cofactors, Vitamins, Prosthetic Groups, Pigments	0.325911	±	0.0282683
Virulence, Disease and Defense	0.286674	±	0.0349899
Membrane Transport	0.249516	±	0.0263375
Stress Response	0.163292	±	0.0147142
Regulation and Cell signaling	0.155719	±	0.0136465
Respiration	0.150278	±	0.013445
Cell Division and Cell Cycle	0.140347	±	0.0122845
Fatty Acids, Lipids, and Isoprenoids	0.129524	±	0.0115326
Phosphorus Metabolism	0.0940351	±	0.00885659
Motility and Chemotaxis	0.0805513	±	0.0173985
Iron acquisition and metabolism	0.0595755	±	0.00487842
Nitrogen Metabolism	0.0473094	±	0.0048498
Sulfur Metabolism	0.0402915	±	0.00454651
Potassium metabolism	0.0388918	±	0.00366161
Dormancy and Sporulation	0.034485	±	0.00473165
Metabolism of Aromatic Compounds	0.0174433	±	0.00188666
Secondary Metabolism	0.00576514	±	0.000905175
IND Fraction-LF baseline (n=11)
Phages, Prophages, Transposable elements, Plasmids	5.21612	±	0.476473
Nucleosides and Nucleotides	0.354614	±	0.337505
DNA Metabolism	0.337668	±	0.0592171
Carbohydrates	0.135881	±	0.122211
Cell Wall and Capsule	0.128587	±	0.0967807
RNA Metabolism	0.123311	±	0.100758
Clustering-based subsystems	0.121985	±	0.0310023
Cofactors, Vitamins, Prosthetic Groups, Pigments	0.111928	±	0.0844481
Protein Metabolism	0.0573145	±	0.0231953
Miscellaneous	0.0484537	±	0.0329518
Amino Acids and Derivatives	0.0280158	±	0.020233
Membrane Transport	0.0249545	±	0.0108569
Motility and Chemotaxis	0.0168326	±	0.0061737
Virulence, Disease and Defense	0.0122852	±	0.00365074
Stress Response	0.0112239	±	0.0104585
Phosphorus Metabolism	0.0109444	±	0.00533902
Respiration	0.0103414	±	0.00427138
Cell Division and Cell Cycle	0.00955051	±	0.0045417
Fatty Acids, Lipids, and Isoprenoids	0.00817423	±	0.00286711
Regulation and Cell signaling	0.00712545	±	0.0041428
VLP Fraction-LF baseline (n=12)
Phages, Prophages, Transposable elements, Plasmids	4.85287	±	0.918679
DNA Metabolism	0.256115	±	0.059634
Carbohydrates	0.139531	±	0.102341
Clustering-based subsystems	0.129696	±	0.111629
Stress Response	0.118577	±	0.109106
RNA Metabolism	0.0865191	±	0.0547354
Miscellaneous	0.0347183	±	0.0122937
Protein Metabolism	0.0336938	±	0.0108036
Virulence, Disease and Defense	0.0332935	±	0.0178073
Amino Acids and Derivatives	0.0319942	±	0.0173281
Cofactors, Vitamins, Prosthetic Groups, Pigments	0.0247323	±	0.00918598
Cell Wall and Capsule	0.0146366	±	0.00698723
Respiration	0.0129266	±	0.00441254
Phosphorus Metabolism	0.012513	±	0.00785328
Cell Division and Cell Cycle	0.0121673	±	0.0109348
Regulation and Cell signaling	0.00906607	±	0.00281232
Nucleosides and Nucleotides	0.00783192	±	0.0035106
BAC Fraction-MF baseline (n=9)
Carbohydrates	2.37947	±	0.25583
Clustering-based subsystems	2.07245	±	0.229664
Protein Metabolism	1.58124	±	0.163324
Phages, Prophages, Transposable elements, Plasmids	1.39746	±	0.131114
DNA Metabolism	1.1804	±	0.121286
Amino Acids and Derivatives	1.08257	±	0.104927
Miscellaneous	0.993941	±	0.108311
RNA Metabolism	0.850832	±	0.0876655
Cell Wall and Capsule	0.751471	±	0.0787484
Nucleosides and Nucleotides	0.733283	±	0.0850312
Cofactors, Vitamins, Prosthetic Groups, Pigments	0.647802	±	0.0708852
Virulence, Disease and Defense	0.586463	±	0.0658791
Membrane Transport	0.522754	±	0.0622697
Stress Response	0.32384	±	0.0357945
Regulation and Cell signaling	0.271119	±	0.0330034
Cell Division and Cell Cycle	0.270309	±	0.0322324
Fatty Acids, Lipids, and Isoprenoids	0.269564	±	0.0281031
Respiration	0.264207	±	0.0247561
Phosphorus Metabolism	0.17146	±	0.019711
Iron acquisition and metabolism	0.137161	±	0.0143847
Potassium metabolism	0.12316	±	0.0153956
Nitrogen Metabolism	0.071139	±	0.00774267
Sulfur Metabolism	0.0668995	±	0.0067913
Motility and Chemotaxis	0.0630743	±	0.0195539
Dormancy and Sporulation	0.0459855	±	0.00575486
Metabolism of Aromatic Compounds	0.0456899	±	0.00785806
Secondary Metabolism	0.0205718	±	0.0019181
IND Fraction-MF baseline (n=12)
Phages, Prophages, Transposable elements, Plasmids	5.44689	±	1.22549
Carbohydrates	0.176348	±	0.0724944
Iron acquisition and metabolism	0.145467	±	0.0487926
Clustering-based subsystems	0.132282	±	0.0341156
Metabolism of Aromatic Compounds	0.125744	±	0.0365608
DNA Metabolism	0.0976039	±	0.0240871
Amino Acids and Derivatives	0.0961849	±	0.0250638
Protein Metabolism	0.0789763	±	0.078053
Miscellaneous	0.0786804	±	0.0669849
Cofactors, Vitamins, Prosthetic Groups, Pigments	0.0735904	±	0.0577122
Respiration	0.0726348	±	0.0173489
Nucleosides and Nucleotides	0.0699613	±	0.0273258
RNA Metabolism	0.0677396	±	0.0164118
Cell Wall and Capsule	0.053874	±	0.035237
Regulation and Cell signaling	0.0528222	±	0.0182389
Virulence, Disease and Defense	0.0461037	±	0.0117813
Motility and Chemotaxis	0.0378504	±	0.0266388
Stress Response	0.0207236	±	0.00793271
Membrane Transport	0.0201439	±	0.0112497
Phosphorus Metabolism	0.0196235	±	0.00680908
Fatty Acids, Lipids, and Isoprenoids	0.0157114	±	0.00389918
Cell Division and Cell Cycle	0.00538366	±	0.00315516
VLP Fraction-MF baseline (n=12)
Phages, Prophages, Transposable elements, Plasmids	1.97555	±	0.537383
Clustering-based subsystems	0.285458	±	0.271456
Membrane Transport	0.220879	±	0.111565
Protein Metabolism	0.182669	±	0.158408
Amino Acids and Derivatives	0.164437	±	0.0670952
DNA Metabolism	0.122397	±	0.0555357
Iron acquisition and metabolism	0.121288	±	0.0409953
Carbohydrates	0.114665	±	0.0435471
Nucleosides and Nucleotides	0.109712	±	0.0574675
RNA Metabolism	0.104069	±	0.0486369
Regulation and Cell signaling	0.0785146	±	0.0352008
Cell Wall and Capsule	0.0765891	±	0.0342784
Miscellaneous	0.070418	±	0.02799
Cofactors, Vitamins, Prosthetic Groups, Pigments	0.0491141	±	0.0266989
Motility and Chemotaxis	0.0299159	±	0.0155999
Stress Response	0.0276903	±	0.00901678
Fatty Acids, Lipids, and Isoprenoids	0.0258684	±	0.0150209
Virulence, Disease and Defense	0.0251841	±	0.0139413
Cell Division and Cell Cycle	0.015171	±	0.00773091
Respiration	0.0130236	±	0.0070297
Phosphorus Metabolism	0.00801523	±	0.00253076
Dormancy and Sporulation	0.00779985	±	0.00734234
Secondary Metabolism	0.00500292	±	0.0034739
