# Supplementary material for: Divergent responses of viral and bacterial communities in the gut microbiome to dietary disturbances in mice
Source: ISME J. 2015 Oct 16;10(5):1217–27. doi: 10.1038/ismej.2015.183 (PMC5029215; doi:10.1038/ismej.2015.183)
Supplement: Supplementary Table S6 [file ismej2015183x8.xlsx]

## Sheet: Sheet1
Table S6. Relative abundance of significant (p-value < 0.05) subsystem functions in baseline LF and MF virus fractions after 8 weeks on baseline diet, after 4 weeks on switched diet, and after 4 weeks of washout.
	Baseline			Diet Change			Washout			p-value (ANOVA)
Baseline LF prophage fraction
Amino Acids and Derivatives	8.11e-05	±	1.37e-05	0.0017	±	0.000324	0.000117	±	9.1e-05	0.00472
Clustering-based subsystems	0.000254	±	0.000126	0.00276	±	0.000168	0.000396	±	0.000203	0.000153
DNA Metabolism	0.00623	±	0.000244	0.00263	±	0.000455	0.00203	±	0.000891	0.00332
Stress Response	1.36e-05	±	5.87e-06	9.26e-05	±	1.99e-05	9.75e-05	±	2.76e-05	0.0314
Virulence, Disease and Defense	1.55e-05	±	2.35e-06	0.000451	±	0.000135	5.75e-05	±	5.2e-05	0.0339
Baseline LF VLP fraction
Protein Metabolism	6.69e-05	±	2.42e-05	0.000801	±	0.00015	0.000264	±	0.000186	0.0231
Baseline MF prophage fraction
Miscellaneous	0.00183	±	0.000444	0.000506	±	0.000212	0.000332	±	0.000243	0.0293
Motility and Chemotaxis	5.15e-05	±	4.11e-05	0.00114	±	0.000234	2.96e-05	±	1.63e-05	0.00189
Nitrogen Metabolism	7.93e-05	±	2.3e-05	1.25e-05	±	6.73e-06	2.08e-06	±	2.08e-06	0.0152
Phages, Prophages, Transposable elements, Plasmids	0.0523	±	0.0189	0.0165	±	0.00713	0.112	±	0.0209	0.019
Baseline MF VLP fraction
Iron acquisition and metabolism	0.0052	±	0.000252	0.000351	±	0.000189	9.07e-05	±	3.37e-05	1.73e-06
Nucleosides and Nucleotides	0.0022	±	0.000556	0.000247	±	9.09e-05	1.95e-05	±	1.01e-05	0.00594
Phages, Prophages, Transposable elements, Plasmids	0.0267	±	0.00574	0.0109	±	0.0024	0.00358	±	0.000451	0.0104
RNA Metabolism	0.00408	±	0.00132	0.000266	±	9.36e-05	3.73e-05	±	2e-05	0.0162
