# Supplementary material for: Divergent responses of viral and bacterial communities in the gut microbiome to dietary disturbances in mice
Source: ISME J. 2015 Oct 16;10(5):1217–27. doi: 10.1038/ismej.2015.183 (PMC5029215; doi:10.1038/ismej.2015.183)
Supplement: Supplementary Table S7 [file ismej2015183x9.xlsx]

## Sheet: annotation_of_sig.txt
Table S7. Summary of contigs with significant changes in abundance in baseline MF virus fractions. Group number is based on hierchical clustering of 33 contigs into two clusters (see Figure S6). Network module in co-occurrence network analysis is indicated (See Fig. 5). Annotations based on best-hit in MG-RAST.
Contig	Group Number	VLP Modules	IND Modules	Closest match function	Closest match taxonomy
11070_5415_VLP	1	-	2	Phage_integration_and_excision	Lactobacillus reuteri
11495_11494_IND	1	1	1	r1t-like_streptococcal_phages	Desulfitobacterium hafniense Y51
1168485_95035_IND	1	1	1	r1t-like_streptococcal_phages	Desulfitobacterium hafniense Y51
11895_11894_IND	1	1	1	Conjugative_transposon,_Bacteroidales	Bacteroides fragilis NCTC 9343
1546282_100483_IND	1	3	3	Phage_integration_and_excision	Lactobacillus reuteri
2052_2051_IND	1	-	-	Prophage_lysogenic_conversion_modules	Lactobacillus johnsonii NCC 533
3314_3313_VLP	1	1	1	r1t-like_streptococcal_phages	Kocuria rhizophila DC2201
345_344_IND	1	1	1	Phage_integration_and_excision	Bacillus cereus ATCC 14579
47_46_IND	1	1	1	Phage_tail_proteins_2	Streptococcus phage SM1
485381_86166_IND	1	2	2	r1t-like_streptococcal_phages	Lactococcus phage ul36
8233_8232_IND	1	2	2	r1t-like_streptococcal_phages	Staphylococcus phage phiMR25
9619_9618_IND	1	2	2	Phage_packaging_machinery	Lactobacillus johnsonii prophage Lj771
11392_11391_IND	2	2	2	Phage_integration_and_excision	Streptococcus phage 5093
11500_11499_IND	2	2	2	Phage_integration_and_excision	Streptococcus phage 5093
11573_11572_IND	2	2	2	r1t-like_streptococcal_phages	Lactobacillus johnsonii NCC 533
11577_11576_IND	2	2	2	Phage_capsid_proteins	Staphylococcus phage EW
1301_1300_VLP	2	1	1	Phage_packaging_machinery	Campylobacter concisus 13826
1395_1394_VLP	2	2	2	r1t-like_streptococcal_phages	Listeria phage B054
1460_1459_VLP	2	2	2	Phage_capsid_proteins	Lactobacillus prophage Lj928
1541036_99683_IND	2	1	1	Phage_tail_proteins_2	Streptococcus equi
1545310_100359_IND	2	2	2	Phage_packaging_machinery	Lactobacillus brevis ATCC 367
1568425_102182_IND	2	1	1	Phage_entry_and_exit	Streptococcus pyogenes MGAS10750
189_188_IND	2	1	1	Phage_tail_proteins_2	Thermoanaerobacter sp. X561
2281_2280_VLP	2	2	2	r1t-like_streptococcal_phages	Lactobacillus casei ATCC 334
268318_14671_VLP	2	2	2	r1t-like_streptococcal_phages	Listeria monocytogenes FSL N1-017
278888_15308_VLP	2	2	2	Phage_capsid_proteins	Staphylococcus phage EW
279518_15392_VLP	2	2	2	r1t-like_streptococcal_phages	Lactobacillus prophage Lj928
282627_15745_VLP	2	1	1	Phage_packaging_machinery	Clostridium phage phiC2
3398_3397_VLP	2	1	1	Phage_integration_and_excision	NA
6233_6232_IND	2	2	2	Phage_replication	Pediococcus pentosaceus ATCC 25745
81561_11054_VLP	2	2	2	Phage_packaging_machinery	NA
8182_8181_IND	2	2	2	Phage_packaging_machinery	Lactobacillus phage KC5a
9169_9168_IND	2	2	2	Staphylococcal_phi-Mu50B-like_prophages	Pediococcus pentosaceus ATCC 25745
