# Supplementary material for: Divergent responses of viral and bacterial communities in the gut microbiome to dietary disturbances in mice
Source: ISME J. 2015 Oct 16;10(5):1217–27. doi: 10.1038/ismej.2015.183 (PMC5029215; doi:10.1038/ismej.2015.183)
Supplement: Supplementary Table S8 [file ismej2015183x10.xlsx]

## Sheet: TableS11
Table S8. Primers used for PCR confirmation of assembled contigs.
Primer	Sequence (5’->3’)	Target contig	Expected length (bp)
DR72 189_188_IND F	GCTTTGCGCTGTACCAATTT	189_188_IND	6013
DR73 189_188_IND R	CTAAATCAAGCCGGACAGGA	189_188_IND
DR74 1301_1300_VLP F	CCAATACATCCCGGTTATCG	1301_1300_VLP	5999
DR75 1301_1300_VLP R	CTCAGATGTTGCGTGATTGG	1301_1300_VLP
DR76 1301_1300_VLP F	AATAATCGCTTTCGCTTGGA	1301_1300_VLP	5999
DR77 1301_1300_VLP R	TGGTATAATGGGAGCGGAAC	1301_1300_VLP
DR78 1301_1300_VLP F	CCGGTTGCACAACTACCTTT	1301_1300_VLP	5990
DR79 1301_1300_VLP R	TGAAGTTAAGGCAGCGGATT	1301_1300_VLP
DR80 1301_1300_VLP F	CAATTCACGGGTCAAAAGGT	1301_1300_VLP	5997
DR81 1301_1300_VLP R	AATGTCATGGCAATCACGAA	1301_1300_VLP
DR82 1301_1300_VLP F	CCCATTTGAGCAACGAAAAT	1301_1300_VLP	6006
DR83 1301_1300_VLP R	AAGGGGTTAAAATGGGATGC	1301_1300_VLP
DR84 3314_3313_VLP F	CCGAAACCAAAGGTTTTTGA	3314_3313_VLP	2497
DR85 3314_3313_VLP R	GCCACCGAAAACGTGACTAT	3314_3313_VLP
DR86 3314_3313_VLP F	ACCGATTTGAAGAGCCTGAA	3314_3313_VLP	499
DR87 3314_3313_VLP R	GCATGAAGTTGTGGACGTTG	3314_3313_VLP
DR88 9169_9168_IND F	CCCACTTGCTGGAACGTAAT	9169_9168_IND	505
DR89 9169_9168_IND R	TGTTGATTGGGAACTTGCAG	9169_9168_IND
DR90 11573_11572_IND F	TTGGCAAAAGCTATGCTGAA	11573_11572_IND	615
DR91 11573_11572_IND R	CCCGTTTTTAGAAACCGTCA	11573_11572_IND
